# Supplementary material for: Interaction of Carrier Protein with Potential Metallic Drug Candidate N-Glycoside ‘GATPT’: Validation by Multi-Spectroscopic and Molecular Docking Approaches
Source: Molecules. 2021 Nov 2;26(21):6641. doi: 10.3390/molecules26216641 (PMC8587009; doi:10.3390/molecules26216641)
Supplement: Supplementary file 1 [file molecules-26-06641-s001.zip]

Archive with 1 entries (1 files):
- molecules-1415435-supplementary.pdf
